# Supplementary material for: 1H-NMR and LC-MS Based Metabolomics Analysis of Potato (Solanum tuberosum L.) Cultivars Irrigated with Fly Ash Treated Acid Mine Drainage
Source: Molecules. 2022 Feb 10;27(4):1187. doi: 10.3390/molecules27041187 (PMC8877823; doi:10.3390/molecules27041187)
Supplement: Supplementary file 1 [file molecules-27-01187-s001.zip]

Archive with 1 entries (1 files):
- molecules-1540912-supplementary.pdf
